# Supplementary material for: Sperm competition risk drives rapid ejaculate adjustments mediated by seminal fluid
Source: eLife. 2017 Oct 31;6:e28811. doi: 10.7554/eLife.28811 (PMC5669631; doi:10.7554/eLife.28811)
Supplement: Figure 2—source data 1. — This Excel file contains the Average Path Velocity (VAP) data collected for males in stage 1 of the experiment. [file elife-28811-fig2-data1.xlsx]

## Sheet: Sheet1
MALE.ID	VAP	SOCIAL.STATUS	WEEK	YEAR	ACTIVATOR
155	174.8	Dominant	1	2014	Water			MALE.ID	unique Identification number for each male
155	165	Dominant	1	2014	Water			VAP	Average path velocity for sperm measured using Computer Assisted Sperm Analysis
44	132.4	Dominant	2	2014	Water			SOCIAL.STATUS	Social status of male from each pair, either dominant or subdominant
44	131.4	Dominant	2	2014	Water			WEEK	Week that milt (semen) sample was collected during the spawning season
118	172.9	Dominant	3	2014	Water			YEAR	Year that sample was collected
118	168.6	Dominant	3	2014	Water			ACTIVATOR	Medium used to activate sperm motility for sperm velocity measurement
90	200.5	Dominant	4	2014	Water
90	199.4	Dominant	4	2014	Water
145	193.5	Dominant	5	2014	Water
145	188.7	Dominant	5	2014	Water
79.red	81.4	Dominant	2	2013	Water
79.red	75.2	Dominant	2	2013	Water
200.yellow	121	Dominant	3	2013	Water
200.yellow	142.1	Dominant	3	2013	Water
154.yellow	148.8	Dominant	4	2013	Water
154.yellow	157.2	Dominant	4	2013	Water
68	165.9	Dominant	1	2015	Water
68	159.9	Dominant	1	2015	Water
96	161.6	Dominant	2	2015	Water
96	161.4	Dominant	2	2015	Water
98	163.2	Dominant	3	2015	Water
98	170.2	Dominant	3	2015	Water
198	144.1	Dominant	1	2014	Water
198	148.6	Dominant	1	2014	Water
156	194.9	Dominant	2	2014	Water
156	185.2	Dominant	2	2014	Water
60	83.9	Dominant	3	2014	Water
60	94.4	Dominant	3	2014	Water
59	179.4	Dominant	4	2014	Water
59	181.6	Dominant	4	2014	Water
120	145.4	Dominant	5	2014	Water
120	143.5	Dominant	5	2014	Water
81.orange	198.4	Dominant	2	2013	Water
81.orange	207.4	Dominant	2	2013	Water
152.yellow	194.3	Dominant	3	2013	Water
152.yellow	181.8	Dominant	3	2013	Water
153.yellow	190.3	Dominant	4	2013	Water
153.yellow	192.7	Dominant	4	2013	Water
55	147.2	Dominant	1	2015	Water
55	141.2	Dominant	1	2015	Water
165	148.5	Dominant	2	2015	Water
165	147.6	Dominant	2	2015	Water
136	130.9	Dominant	3	2015	Water
136	130	Dominant	3	2015	Water
102	158.8	Subdominant	2	2014	Water
102	165.2	Subdominant	2	2014	Water
123	158	Subdominant	3	2014	Water
123	161.4	Subdominant	3	2014	Water
48	178.8	Subdominant	5	2014	Water
48	183.1	Subdominant	5	2014	Water
89.red	125.9	Subdominant	2	2013	Water
89.red	131.3	Subdominant	2	2013	Water
42.green	167.9	Subdominant	3	2013	Water
42.green	156.4	Subdominant	3	2013	Water
43.green	145.8	Subdominant	4	2013	Water
43.green	148.6	Subdominant	4	2013	Water
115	182.4	Subdominant	1	2015	Water
115	171.2	Subdominant	1	2015	Water
103	175.9	Subdominant	2	2015	Water
103	170.2	Subdominant	2	2015	Water
52	129.5	Subdominant	3	2015	Water
52	131.7	Subdominant	3	2015	Water
84	192.5	Subdominant	2	2014	Water
84	182.9	Subdominant	2	2014	Water
105	159.2	Subdominant	3	2014	Water
105	166.9	Subdominant	3	2014	Water
95	157.6	Subdominant	5	2014	Water
95	144.7	Subdominant	5	2014	Water
81.red	173.9	Subdominant	2	2013	Water
81.red	160.2	Subdominant	2	2013	Water
77.green	172.5	Subdominant	3	2013	Water
77.green	189.6	Subdominant	3	2013	Water
76.green	150.9	Subdominant	4	2013	Water
76.green	153.1	Subdominant	4	2013	Water
188	164.8	Subdominant	1	2015	Water
188	170.3	Subdominant	1	2015	Water
45	134.4	Subdominant	2	2015	Water
45	141.1	Subdominant	2	2015	Water
157	153.9	Subdominant	3	2015	Water
157	150.7	Subdominant	3	2015	Water
112	192.1	Subdominant	4	2014	Water
176	200.6	Subdominant	4	2014	Water
83	172.2	Subdominant	1	2014	Water
83	196	Subdominant	1	2014	Water
A120	169.7	Subdominant	1	2014	Water
A120	176.7	Subdominant	1	2014	Water
