# Supplementary material for: Sperm competition risk drives rapid ejaculate adjustments mediated by seminal fluid
Source: eLife. 2017 Oct 31;6:e28811. doi: 10.7554/eLife.28811 (PMC5669631; doi:10.7554/eLife.28811)
Supplement: Figure 2—source data 2. — This Excel file contains the Average Path Velocity (VAP) data collected for males in stage 2 of the experiment. [file elife-28811-fig2-data2.xlsx]

## Sheet: Sheet1
MALE.ID	VAP	SOCIAL.STATUS	SS.GROUP	WEEK	YEAR	ACTIVATOR
198	166.4	Subdominant	DS	1	2014	Water		MALE.ID	unique Identification number for each male
155	156	Dominant	DD	1	2014	Water		VAP	Average path velocity for sperm measured using Computer Assisted Sperm Analysis
155	155.1	Dominant	DD	1	2014	Water		SOCIAL.STATUS	Social status of male from each pair, either dominant or subdominant
44	170.3	Dominant	DD	2	2014	Water		SS.GROUP	One of four social phenotypes determined by the social status of each male across both stages of the experiment. DD = Dominant in both stages, SS = Subdominant in both stages, DS = Dominant in stage 1 then Subdominant in stage 2, SD = Subdominant in stage 1 the dominant in stage 2.
44	168.2	Dominant	DD	2	2014	Water		WEEK	Week that milt (semen) sample was collected during the spawning season
156	179.4	Subdominant	DS	2	2014	Water		YEAR	Year that sample was collected
156	177.7	Subdominant	DS	2	2014	Water		ACTIVATOR	Medium used to activate sperm motility for sperm velocity measurement
102	182.7	Dominant	SD	2	2014	Water
102	176.7	Dominant	SD	2	2014	Water
84	189	Subdominant	SS	2	2014	Water
84	188.9	Subdominant	SS	2	2014	Water
118	180.7	Dominant	DD	3	2014	Water
118	180.4	Dominant	DD	3	2014	Water
60	170.9	Subdominant	DS	3	2014	Water
60	184.6	Subdominant	DS	3	2014	Water
105	148	Subdominant	SS	3	2014	Water
105	160.8	Subdominant	SS	3	2014	Water
123	188.7	Dominant	SD	3	2014	Water
123	175.5	Dominant	SD	3	2014	Water
59	180.4	Subdominant	DS	4	2014	Water
59	183.2	Subdominant	DS	4	2014	Water
90	187	Dominant	DD	4	2014	Water
90	177.8	Dominant	DD	4	2014	Water
120	165.4	Subdominant	DS	5	2014	Water
120	164.6	Subdominant	DS	5	2014	Water
145	157.2	Dominant	DD	5	2014	Water
145	151.5	Dominant	DD	5	2014	Water
95	153.4	Subdominant	SD	5	2014	Water
95	161.7	Subdominant	SD	5	2014	Water
48	158.8	Dominant	SS	5	2014	Water
48	155.3	Dominant	SS	5	2014	Water
81.orange	171.3	Subdominant	DS	2	2013	Water
81.orange	177.5	Subdominant	DS	2	2013	Water
79.red	118.9	Dominant	DD	2	2013	Water
79.red	128.4	Dominant	DD	2	2013	Water
89.red	121.6	Dominant	SD	2	2013	Water
89.red	135.6	Dominant	SD	2	2013	Water
81.red	136.7	Subdominant	SS	2	2013	Water
81.red	144.4	Subdominant	SS	2	2013	Water
77.green	149.7	Subdominant	SS	3	2013	Water
77.green	157.7	Subdominant	SS	3	2013	Water
42.green	113.2	Dominant	SD	3	2013	Water
42.green	120.8	Dominant	SD	3	2013	Water
43.green	122.6	Dominant	SD	4	2013	Water
43.green	131.1	Dominant	SD	4	2013	Water
76.green	169.6	Subdominant	SS	4	2013	Water
76.green	177.4	Subdominant	SS	4	2013	Water
154.yellow	78.9	Dominant	DD	4	2013	Water
154.yellow	84.2	Dominant	DD	4	2013	Water
153.yellow	185.5	Subdominant	DS	4	2013	Water
153.yellow	174.1	Subdominant	DS	4	2013	Water
115	167.3	Dominant	SD	1	2015	Water
115	145.2	Dominant	SD	1	2015	Water
188	187.8	Subdominant	SS	1	2015	Water
188	184	Subdominant	SS	1	2015	Water
68	158.6	Dominant	DD	1	2015	Water
68	168.4	Dominant	DD	1	2015	Water
55	190.6	Subdominant	DS	1	2015	Water
55	189	Subdominant	DS	1	2015	Water
45	181.7	Subdominant	SS	2	2015	Water
45	178.2	Subdominant	SS	2	2015	Water
103	187.4	Dominant	SD	2	2015	Water
103	182	Dominant	SD	2	2015	Water
165	194.6	Subdominant	DS	2	2015	Water
165	193	Subdominant	DS	2	2015	Water
96	207	Dominant	DD	2	2015	Water
96	215	Dominant	DD	2	2015	Water
136	149.7	Subdominant	DS	3	2015	Water
136	140.3	Subdominant	DS	3	2015	Water
157	171.8	Subdominant	SS	3	2015	Water
157	167.8	Subdominant	SS	3	2015	Water
98	154.2	Dominant	DD	3	2015	Water
98	149.8	Dominant	DD	3	2015	Water
52	79.6	Dominant	SD	3	2015	Water
52	75.6	Dominant	SD	3	2015	Water
