# Supplementary material for: Sperm competition risk drives rapid ejaculate adjustments mediated by seminal fluid
Source: eLife. 2017 Oct 31;6:e28811. doi: 10.7554/eLife.28811 (PMC5669631; doi:10.7554/eLife.28811)
Supplement: Figure 2—figure supplement 1—source data 1. — This Excel file contains the Average Path Velocity (VAP) and Curvilinear Velocity (VCL) data for all sperm samples collected in this study. [file elife-28811-fig2-figsupp1-data1.xlsx]

## Sheet: VAPVCLCoR
MALE.ID	VAP	VCL
44	131.9	147.5
45	137.75	140.45
48	180.95	204.2
52	130.6	150.05
55	144.2	150.1
59	179.4	197.4
60	89.15	100.45
68	162.9	174.2
83	184.1	199.95
84	187.7	200.95
90	200.5	211.8
95	151.15	161.9
96	161.5	170.95
98	166.7	176.65
102	162	173.25
103	173.05	204
105	166.9	182.6
112	192.1	215.3
115	176.8	192.1
118	168.6	175.4
120	144.45	162
123	158	177.4
136	130.45	145
145	191.1	208.05
155	169.9	184.6
156	190.05	202.55
157	152.3	163.95
165	148.05	153.85
176	200.6	224.8
188	167.55	178.25
198	146.35	165.1
152.yellow	188.467	172.867
153.yellow	191.5	156.7
154.yellow	151.767	137.6
200.yellow	134.067	109.967
42.green	159.667	141.433
43.green	147.2	122.8
76.green	152	137.4
77.green	181.05	167.25
79.red	73.1	55.4333
81.orange	202.767	178.167
81.red	158.9	126.025
89.red	127.8	90.6
A120	173.2	191.6
44	169.25	184.35
45	155	193.85
48	157.05	182.5
52	79.6	87.6
55	189.8	226.25
59	181.8	201.35
60	170.9	181.8
68	163.5	168.25
84	188.95	208.65
90	182.4	201.3
95	157.55	177
96	211	232.5
98	152	167.3
102	179.7	200.75
103	184.7	208
105	154.4	164.4
112	181.8	202.05
115	156.25	168.8
118	180.55	194.5
120	165	177.85
123	182.1	153.8
136	145	161.2
145	154.35	180.15
155	155.55	174.65
156	178.55	192.35
157	167.8	181
165	193.8	214.85
176	202.35	215.35
188	185.9	203.05
198	166.4	191.4
153.yellow	179.8	154.8
154.yellow	84.2	80.1
200.yellow	106.45	70.95
42.green	113.2	102.8
43.green	126.85	122.45
76.green	173.5	158.45
77.green	153.7	141.3
79.red	120.575	90.425
81.orange	174	162.5
81.red	140.767	103.6
89.red	126.633	114.567
44	143.65	150.5
45	141.95	157.2
48	154.95	170.3
52	200.6	219.7
55	158.4	178.8
59	147.4	162.6
60	137.4	151.7
68	157.7	179.5
84	181.35	196.75
90	143.7	138.8
95	137.25	146.95
96	191.55	213.45
98	203.5	216.9
102	86	96.05
103	168.05	189.5
105	164.3	191.2
112	117	129.9
115	143.55	170.65
118	149.9	173.4
120	137.05	146.55
123	163.4	182.5
136	180.4	194.3
145	109.25	128.6
156	162.45	171.8
157	160.5	176.9
165	168.55	193.15
176	170	181.2
188	133.75	147.8
152.yellow	175.375	150.075
153.yellow	174.467	161.933
154.yellow	202.25	177.6
199.yellow	160.15	140.8
200.yellow	183.367	164.033
42.green	168.3	138.175
43.green	153.575	136.85
76.green	207.3	183.95
77.green	184.767	166
79.red	190.733	156
81.orange	167.867	147.633
81.red	156.6	116.8
89.red	82.1667	66.7
