# Supplementary material for: Sperm competition risk drives rapid ejaculate adjustments mediated by seminal fluid
Source: eLife. 2017 Oct 31;6:e28811. doi: 10.7554/eLife.28811 (PMC5669631; doi:10.7554/eLife.28811)
Supplement: Figure 3—source data 1. — This Excel file contains the sperm concentration data collected for males in stage 1 of the experiment. [file elife-28811-fig3-data1.xlsx]

## Sheet: Sheet1
MALE.ID	STAGE	SOCIAL.STATUS	WEEK	YEAR	COUNTRAW	CONCPERML
44	A	Dominant	2	2014	379	18950000
55	A	Dominant	1	2015	290	14500000		MALE.ID	unique Identification number for each male
59	A	Dominant	4	2014	270	13500000		SOCIAL.STATUS	Social status of male from each pair, either dominant or subdominant
60	A	Dominant	3	2014	163	8150000		WEEK	Week that milt (semen) sample was collected during the spawning season
68	A	Dominant	1	2015	521	26050000		YEAR	Year that sample was collected
90	A	Dominant	4	2014	393	19650000		COUNTRAW	Raw sperm count data from haemocytometer
96	A	Dominant	2	2015	371	18550000		CONCPERML	Sperm concentration (sperm/ml)
98	A	Dominant	3	2015	410	20500000
118	A	Dominant	3	2014	185	9250000
120	A	Dominant	5	2014	194	9700000
136	A	Dominant	3	2015	557	27850000
145	A	Dominant	5	2014	358	17900000
155	A	Dominant	1	2014	399	19950000
156	A	Dominant	2	2014	210	10500000
165	A	Dominant	2	2015	815	40750000
198	A	Dominant	1	2014	310	15500000
152.yellow	A	Dominant	3	2013	323	16175000
153.yellow	A	Dominant	4	2013	595	29750000
154.yellow	A	Dominant	4	2013	210	10525000
200.yellow	A	Dominant	3	2013	316	15800000
79.red	A	Dominant	2	2013	266	13325000
81.orange	A	Dominant	2	2013	566	28325000
45	A	Subdominant	2	2015	656	32800000
48	A	Subdominant	5	2014	258	12900000
52	A	Subdominant	3	2015	536	26800000
84	A	Subdominant	2	2014	334	16700000
95	A	Subdominant	5	2014	369	18450000
102	A	Subdominant	2	2014	472	23600000
103	A	Subdominant	2	2015	316	15800000
105	A	Subdominant	3	2014	245	12250000
112	A	Subdominant	4	2014	254	12700000
115	A	Subdominant	1	2015	649	32450000
123	A	Subdominant	3	2014	388	19400000
157	A	Subdominant	3	2015	383	19150000
176	A	Subdominant	4	2014	264	13200000
188	A	Subdominant	1	2015	332	16600000
42.green	A	Subdominant	3	2013	453	22650000
43.green	A	Subdominant	4	2013	571	28550000
76.green	A	Subdominant	4	2013	647	32350000
77.green	A	Subdominant	3	2013	521	26050000
81.red	A	Subdominant	2	2013	731	36550000
89.red	A	Subdominant	2	2013	612	30625000
