# Supplementary material for: Sperm competition risk drives rapid ejaculate adjustments mediated by seminal fluid
Source: eLife. 2017 Oct 31;6:e28811. doi: 10.7554/eLife.28811 (PMC5669631; doi:10.7554/eLife.28811)
Supplement: Figure 3—source data 2. — This Excel file contains the sperm concentration data collected for males in stage 2 of the experiment. [file elife-28811-fig3-data2.xlsx]

## Sheet: Sheet1
MALE.ID	STAGE	SOCIAL.STATUS	SS.GROUP	WEEK	YEAR	COUNTRAW	CONCPERML
44	B	Dominant	DD	2	2014	300	15000000
68	B	Dominant	DD	1	2015	195	9750000	MALE.ID	unique Identification number for each male
90	B	Dominant	DD	4	2014	417	20850000	SOCIAL.STATUS	Social status of male from each pair, either dominant or subdominant
96	B	Dominant	DD	2	2015	309	15450000	SS.GROUP	One of four social phenotypes determined by the social status of each male across both stages of the experiment. DD = Dominant in both stages, SS = Subdominant in both stages, DS = Dominant in stage 1 then Subdominant in stage 2, SD = Subdominant in stage 1 the dominant in stage 2.
98	B	Dominant	DD	3	2015	201	10050000	WEEK	Week that milt (semen) sample was collected during the spawning season
118	B	Dominant	DD	3	2014	225	11250000	YEAR	Year that sample was collected
145	B	Dominant	DD	5	2014	383	19150000	COUNTRAW	Raw sperm count data from haemocytometer
155	B	Dominant	DD	1	2014	297	14850000	CONCPERML	Sperm concentration (sperm/ml)
154.yellow	B	Dominant	DD	4	2013	252	12575000
79.red	B	Dominant	DD	2	2013	350	17475000
55	B	Subdominant	DS	1	2015	269	13450000
59	B	Subdominant	DS	4	2014	309	15450000
60	B	Subdominant	DS	3	2014	185	9250000
120	B	Subdominant	DS	5	2014	210	10500000
136	B	Subdominant	DS	3	2015	505	25250000
156	B	Subdominant	DS	2	2014	441	22025000
165	B	Subdominant	DS	2	2015	617	30850000
198	B	Subdominant	DS	1	2014	239	11950000
153.yellow	B	Subdominant	DS	4	2013	270	13500000
81.orange	B	Subdominant	DS	2	2013	334	16700000
52	B	Dominant	SD	3	2015	241	12050000
95	B	Dominant	SD	5	2014	443	22150000
102	B	Dominant	SD	2	2014	187	9350000
103	B	Dominant	SD	2	2015	354	17700000
115	B	Dominant	SD	1	2015	396	19800000
123	B	Dominant	SD	3	2014	274	13700000
42.green	B	Dominant	SD	3	2013	906	45300000
43.green	B	Dominant	SD	4	2013	587	29325000
89.red	B	Dominant	SD	2	2013	331	16550000
45	B	Subdominant	SS	2	2015	343	17150000
48	B	Subdominant	SS	5	2014	429	21450000
84	B	Subdominant	SS	2	2014	285	14250000
105	B	Subdominant	SS	3	2014	543	27150000
157	B	Subdominant	SS	3	2015	457	22850000
188	B	Subdominant	SS	1	2015	347	17350000
76.green	B	Subdominant	SS	4	2013	535	26725000
77.green	B	Subdominant	SS	3	2013	1119	55950000
81.red	B	Subdominant	SS	2	2013	381	19025000
