# Supplementary material for: Sperm competition risk drives rapid ejaculate adjustments mediated by seminal fluid
Source: eLife. 2017 Oct 31;6:e28811. doi: 10.7554/eLife.28811 (PMC5669631; doi:10.7554/eLife.28811)
Supplement: Figure 4—source data 1. — This Excel file contains the Average Path Velocity (VAP) data collected for males at both stages 1 and 2 of the experiment. [file elife-28811-fig4-data1.xlsx]

## Sheet: Sheet1
MALE.ID	VAP	SOCIAL.STATUS	STAGE	WEEK	YEAR	ACTIVATOR
44	132.4	D	1	2	2014	Water
44	131.4	D	1	2	2014	Water		MALE.ID	unique Identification number for each male
68	165.9	D	1	1	2015	Water		VAP	Average path velocity for sperm measured using Computer Assisted Sperm Analysis
68	159.9	D	1	1	2015	Water		SOCIAL.STATUS	Social status of male from each pair, either dominant or subdominant
90	200.5	D	1	4	2014	Water		STAGE	Stage of the social status experiment at which the sample was collected (1 or 2)
96	161.6	D	1	2	2015	Water		WEEK	Week that milt (semen) sample was collected during the spawning season
96	161.4	D	1	2	2015	Water		YEAR	Year that sample was collected
98	163.2	D	1	3	2015	Water		ACTIVATOR	Medium used to activate sperm motility for sperm velocity measurement
98	170.2	D	1	3	2015	Water
118	168.6	D	1	3	2014	Water
145	193.5	D	1	5	2014	Water
145	188.7	D	1	5	2014	Water
155	174.8	D	1	1	2014	Water
155	165	D	1	1	2014	Water
154.yellow	148.8	D	1	4	2013	Water
154.yellow	157.2	D	1	4	2013	Water
79.red	81.4	D	1	2	2013	Water
79.red	75.2	D	1	2	2013	Water
44	170.3	DD	2	2	2014	Water
44	168.2	DD	2	2	2014	Water
68	158.6	DD	2	1	2015	Water
68	168.4	DD	2	1	2015	Water
90	187	DD	2	4	2014	Water
90	177.8	DD	2	4	2014	Water
96	207	DD	2	2	2015	Water
96	215	DD	2	2	2015	Water
98	154.2	DD	2	3	2015	Water
98	149.8	DD	2	3	2015	Water
118	180.7	DD	2	3	2014	Water
118	180.4	DD	2	3	2014	Water
145	157.2	DD	2	5	2014	Water
145	151.5	DD	2	5	2014	Water
155	156	DD	2	1	2014	Water
155	155.1	DD	2	1	2014	Water
154.yellow	84.2	DD	2	4	2013	Water
154.yellow	78.9	DD	2	4	2013	Water
79.red	118.9	DD	2	2	2013	Water
79.red	128.4	DD	2	2	2013	Water
55	147.2	D	1	1	2015	Water
55	141.2	D	1	1	2015	Water
59	179.4	D	1	4	2014	Water
60	83.9	D	1	3	2014	Water
60	94.4	D	1	3	2014	Water
120	145.4	D	1	5	2014	Water
120	143.5	D	1	5	2014	Water
136	130.9	D	1	3	2015	Water
136	130	D	1	3	2015	Water
156	194.9	D	1	2	2014	Water
156	185.2	D	1	2	2014	Water
165	148.5	D	1	2	2015	Water
165	147.6	D	1	2	2015	Water
198	144.1	D	1	1	2014	Water
198	148.6	D	1	1	2014	Water
153.yellow	190.3	D	1	4	2013	Water
153.yellow	192.7	D	1	4	2013	Water
81.orange	198.4	D	1	2	2013	Water
81.orange	207.4	D	1	2	2013	Water
55	190.6	DS	2	1	2015	Water
55	189	DS	2	1	2015	Water
59	180.4	DS	2	4	2014	Water
59	183.2	DS	2	4	2014	Water
60	170.9	DS	2	3	2014	Water
120	165.4	DS	2	5	2014	Water
120	164.6	DS	2	5	2014	Water
136	149.7	DS	2	3	2015	Water
136	140.3	DS	2	3	2015	Water
156	179.4	DS	2	2	2014	Water
156	177.7	DS	2	2	2014	Water
165	194.6	DS	2	2	2015	Water
165	193	DS	2	2	2015	Water
198	166.4	DS	2	1	2014	Water
153.yellow	185.5	DS	2	4	2013	Water
153.yellow	174.1	DS	2	4	2013	Water
81.orange	171.3	DS	2	2	2013	Water
81.orange	177.5	DS	2	2	2013	Water
52	129.5	S	1	3	2015	Water
52	131.7	S	1	3	2015	Water
95	157.6	S	1	5	2014	Water
95	144.7	S	1	5	2014	Water
102	158.8	S	1	2	2014	Water
102	165.2	S	1	2	2014	Water
103	175.9	S	1	2	2015	Water
103	170.2	S	1	2	2015	Water
115	171.2	S	1	1	2015	Water
115	182.1	S	1	1	2015	Water
123	158	S	1	3	2014	Water
123	161.4	S	1	3	2014	Water
42.green	167.9	S	1	3	2013	Water
42.green	156.4	S	1	3	2013	Water
43.green	145.8	S	1	4	2013	Water
43.green	148.6	S	1	4	2013	Water
89.red	125.9	S	1	2	2013	Water
89.red	131.3	S	1	2	2013	Water
52	79.6	SD	2	3	2015	Water
52	75.6	SD	2	3	2015	Water
95	153.4	SD	2	5	2014	Water
95	161.7	SD	2	5	2014	Water
102	182.7	SD	2	2	2014	Water
102	176.7	SD	2	2	2014	Water
103	187.4	SD	2	2	2015	Water
103	182	SD	2	2	2015	Water
115	167.3	SD	2	1	2015	Water
115	145.2	SD	2	1	2015	Water
123	188.7	SD	2	3	2014	Water
123	175.5	SD	2	3	2014	Water
42.green	113.2	SD	2	3	2013	Water
42.green	120.8	SD	2	3	2013	Water
43.green	122.6	SD	2	4	2013	Water
43.green	131.1	SD	2	4	2013	Water
89.red	121.6	SD	2	2	2013	Water
89.red	135.6	SD	2	2	2013	Water
45	134.4	S	1	2	2015	Water
45	141.1	S	1	2	2015	Water
48	178.8	S	1	5	2014	Water
48	183.1	S	1	5	2014	Water
84	192.5	S	1	2	2014	Water
84	182.9	S	1	2	2014	Water
105	166.9	S	1	3	2014	Water
157	153.9	S	1	3	2015	Water
157	150.7	S	1	3	2015	Water
188	164.8	S	1	1	2015	Water
188	170.3	S	1	1	2015	Water
76.green	150.9	S	1	4	2013	Water
76.green	153.1	S	1	4	2013	Water
77.green	172.5	S	1	3	2013	Water
77.green	189.6	S	1	3	2013	Water
81.red	173.9	S	1	2	2013	Water
81.red	160.2	S	1	2	2013	Water
45	131.8	SS	2	2	2015	Water
45	178.2	SS	2	2	2015	Water
48	158.8	SS	2	5	2014	Water
48	155.3	SS	2	5	2014	Water
84	189	SS	2	2	2014	Water
84	188.9	SS	2	2	2014	Water
105	148	SS	2	3	2014	Water
105	160.8	SS	2	3	2014	Water
157	167.8	SS	2	3	2015	Water
188	187.8	SS	2	1	2015	Water
188	184	SS	2	1	2015	Water
76.green	169.6	SS	2	4	2013	Water
76.green	177.4	SS	2	4	2013	Water
77.green	149.7	SS	2	3	2013	Water
77.green	157.7	SS	2	3	2013	Water
81.red	136.7	SS	2	2	2013	Water
81.red	144.4	SS	2	2	2013	Water
