# Supplementary material for: Sperm competition risk drives rapid ejaculate adjustments mediated by seminal fluid
Source: eLife. 2017 Oct 31;6:e28811. doi: 10.7554/eLife.28811 (PMC5669631; doi:10.7554/eLife.28811)
Supplement: Figure 4—source data 2. — This Excel file contains the sperm concentration data collected for males at both stages 1 and 2 of the experiment. [file elife-28811-fig4-data2.xlsx]

## Sheet: Sheet1
MALE.ID	SOCIAL.STATUS	STAGE	WEEK	YEAR	COUNTRAW	CONCPERML
44	D	1	2	2014	379	18950000
68	D	1	1	2015	521	26050000		MALE.ID	unique Identification number for each male
90	D	1	4	2014	393	19650000		SOCIAL.STATUS	Social status of male from each pair, either dominant or subdominant
96	D	1	2	2015	371	18550000		STAGE	Stage of the social status experiment at which the sample was collected (1 or 2)
98	D	1	3	2015	410	20500000		WEEK	Week that milt (semen) sample was collected during the spawning season
118	D	1	3	2014	185	9250000		YEAR	Year that sample was collected
145	D	1	5	2014	358	17900000		COUNTRAW	Raw sperm count data from haemocytometer
155	D	1	1	2014	399	19950000		CONCPERML	Sperm concentration (sperm/ml)
154.yellow	D	1	4	2013	211	10525000
79.red	D	1	2	2013	267	13325000
44	DD	2	2	2014	300	15000000
68	DD	2	1	2015	195	9750000
90	DD	2	4	2014	417	20850000
96	DD	2	2	2015	309	15450000
98	DD	2	3	2015	201	10050000
118	DD	2	3	2014	225	11250000
145	DD	2	5	2014	383	19150000
155	DD	2	1	2014	297	14850000
154.yellow	DD	2	4	2013	252	12575000
79.red	DD	2	2	2013	350	17475000
55	D	1	1	2015	290	14500000
59	D	1	4	2014	270	13500000
60	D	1	3	2014	163	8150000
120	D	1	5	2014	194	9700000
136	D	1	3	2015	557	27850000
156	D	1	2	2014	210	10500000
165	D	1	2	2015	815	40750000
198	D	1	1	2014	310	15500000
153.yellow	D	1	4	2013	595	29750000
81.orange	D	1	2	2013	567	28325000
55	DS	2	1	2015	269	13450000
59	DS	2	4	2014	309	15450000
60	DS	2	3	2014	185	9250000
120	DS	2	5	2014	210	10500000
136	DS	2	3	2015	505	25250000
156	DS	2	2	2014	441	22025000
165	DS	2	2	2015	617	30850000
198	DS	2	1	2014	239	11950000
153.yellow	DS	2	4	2013	270	13700400
81.orange	DS	2	2	2013	334	16700000
52	S	1	3	2015	536	26800000
95	S	1	5	2014	369	18450000
102	S	1	2	2014	472	23600000
103	S	1	2	2015	316	15800000
115	S	1	1	2015	649	32450000
123	S	1	3	2014	388	19400000
42.green	S	1	3	2013	453	22650000
43.green	S	1	4	2013	571	28550000
89.red	S	1	2	2013	613	30625000
95	SD	2	5	2014	241	12050000
52	SD	2	3	2015	443	22150000
102	SD	2	2	2014	187	9350000
103	SD	2	2	2015	354	17700000
115	SD	2	1	2015	396	19800000
123	SD	2	3	2014	274	13700000
42.green	SD	2	3	2013	906	45300000
43.green	SD	2	4	2013	587	29325000
89.red	SD	2	2	2013	331	16550000
45	S	1	2	2015	656	32800000
48	S	1	5	2014	258	12900000
84	S	1	2	2014	334	16700000
105	S	1	3	2014	245	12250000
157	S	1	3	2015	383	19150000
188	S	1	1	2015	332	16600000
76.green	S	1	4	2013	647	32350000
77.green	S	1	3	2013	521	26050000
89.red	S	1	2	2013	613	30625000
45	SS	2	2	2015	343	17150000
84	SS	2	2	2014	429	21450000
48	SS	2	5	2014	285	14250000
105	SS	2	3	2014	543	27150000
157	SS	2	3	2015	457	22850000
188	SS	2	1	2015	347	17350000
76.green	SS	2	4	2013	535	26725000
77.green	SS	2	3	2013	1119	55950000
81.red	SS	2	2	2013	381	19025000
