# Supplementary material for: Sperm competition risk drives rapid ejaculate adjustments mediated by seminal fluid
Source: eLife. 2017 Oct 31;6:e28811. doi: 10.7554/eLife.28811 (PMC5669631; doi:10.7554/eLife.28811)
Supplement: Figure 5—source data 1. — This Excel file contains the sperm velocity data recorded for each males sperm after incubation in either their own seminal fluid or the seminal fluid of their rival. Differences in sperm velocity are calculated for sperm from different males incubated in their own seminal fluid and also for sperm from the same male incubated in own seminal fluid and that of their rival. [file elife-28811-fig5-data1.xlsx]

## Sheet: Dataset description
Description of Data in columns of dataset included in this file.
Male ID sperm	Unique identifier for each male, ID for the focal male who's sperm are being used in this manipulation
Rivals ID	Unique identifier for each male, ID for the rival male who's seminal fluid is being used in this manipulation
pair	Number assigned to each male pair (dyad)
Difference own speeds	Difference in sperm velocity (VAP) for focal male's sperm in their own seminal fluid (VAP.OWN.SF) and rival male's sperm in their own seminal fluid (VAP.OWN.SF)
Difference in rivals SF	Difference in sperm velocity (VAP) for focal male's sperm in their own seminal fluid (VAP.OWN.SF) and focal male's sperm in their rival's seminal fluid (VAP.RIVALS.SF)
VAP.OWN.SF	Sperm velocity (VAP) of focal male's sperm in their own seminal fluid
VAP.RIVAL.SF	Sperm velocity (VAP) of focal male's sperm in their rival's seminal fluid
STAGE	Stage of the social status experiment at which the sample was collected (1 or 2)
WEEK	Week that milt (semen) sample was collected during the spawning season
YEAR	Year that sample was collected
SS.GROUP.SPERM	Focal male's social phenotype. One of four social phenotypes determined by the social status of each male across both stages of the experiment. DD = Dominant in both stages, SS = Subdominant in both stages, DS = Dominant in stage 1 then Subdominant in stage 2, SD = Subdominant in stage 1 the dominant in stage 2.
SS.GROUP.SF	Rival male's social phenotype. One of four social phenotypes determined by the social status of each male across both stages of the experiment. DD = Dominant in both stages, SS = Subdominant in both stages, DS = Dominant in stage 1 then Subdominant in stage 2, SD = Subdominant in stage 1 the dominant in stage 2.
SOCIAL.STATUS.SF	Rival male's social status, either dominant or subdominant

## Sheet: SEMINAL_FLUID_SWAP 
Male ID sperm	Rivals ID	pair	Difference own speeds	Difference in rivals SF	VAP.OWN.SF	VAP.RIVAL.SF	STAGE	WEEK	YEAR	SS.GROUP.SPERM	SS.GROUP.SF	SOCIAL.STATUS.SF
79.red	89.red	1	45.75	32.25	103.8	136.05	1	2	2013	Dominant	Subdominant	Subdominant
89.red	79.red	1	-45.75	-62.15	149.55	87.4	1	2	2013	Subdominant	Dominant	Dominant
81.red	89.red	2	-14.05	-22.7	120	97.3	2	2	2013	Sub-Sub	Sub-Dom	Dominant
89.red	81.red	2	14.05	32.3	105.95	138.25	2	2	2013	Sub-Dom	Sub-Sub	Subdominant
81.orange	79.red	3	-66.35	-76.95	176.45	99.5	2	2	2013	Dom-Sub	Dom-Dom	Dominant
79.red	81.orange	3	66.35	15.55	110.1	125.65	2	2	2013	Dom-Dom	Dom-Sub	Subdominant
152.yellow	77.green	4	54.75	-42.85	168.1	125.25	1	3	2013	Dominant	Subdominant	Subdominant
77.green	152.yellow	4	-54.75	-2.35	222.85	220.5	1	3	2013	Subdominant	Dominant	Dominant
42.green	200.yellow	5	-39.0333	-89.6333	175.633	86	1	3	2013	Subdominant	Dominant	Dominant
200.yellow	42.green	5	39.0333	71.1	136.6	207.7	1	3	2013	Dominant	Subdominant	Subdominant
77.green	200.yellow	6	-22.15	-26.15	202.95	176.8	2	3	2013	Subdominant	Dom-Dom	Dominant
200.yellow	77.green	6	22.15	18.7	180.8	199.5	2	3	2013	Dominant	Sub-Sub	Subdominant
76.green	154.yellow	7	27.15	44.25	158.5	202.75	1	4	2013	Subdominant	Dominant	Dominant
154.yellow	76.green	7	-27.15	3	185.65	188.65	1	4	2013	Dominant	Subdominant	Subdominant
153.yellow	154.yellow	8	-68.55	-44.55	188.55	144	2	4	2013	Dom-Sub	Dom-Dom	Dominant
154.yellow	153.yellow	8	68.55	56.45	120	176.45	2	4	2013	Dom-Dom	Dom-Sub	Subdominant
76.green	43.green	9	-3.2	-25.4	186.35	160.95	2	4	2013	Sub-Sub	Sub-Dom	Dominant
43.green	76.green	9	3.2	13.75	183.15	196.9	2	4	2013	Sub-Dom	Sub-Sub	Subdominant
44	84	10	45.1	28	150.3	178.3	1	2	2014	Dominant	Subdominant	Subdominant
84	44	10	-45.1	-43.95	195.4	151.45	1	2	2014	Subdominant	Dominant	Dominant
102	156	11	-46.65	-40.8	211.8	171	1	2	2014	Subdominant	Dominant	Dominant
156	102	11	46.65	44.5	165.15	209.65	1	2	2014	Dominant	Subdominant	Subdominant
44	156	12	33.3	-4.9	152.45	147.55	2	2	2014	Dom-Dom	Dom-Sub	Subdominant
156	44	12	-33.3	5.7	185.75	191.45	2	2	2014	Dom-Sub	Dom-Dom	Dominant
84	102	13	32.05	25.7	171.25	196.95	2	2	2014	Sub-Sub	Sub-Dom	Dominant
102	84	13	-32.05	-3.35	203.3	199.95	2	2	2014	Sub-Dom	Sub-Sub	Subdominant
96	165	31	36.35	38.05	145.65	183.7	2	2	2015	Dom-Dom	Dom-Sub	Subdominant
60	123	14	114.85	86.25	73.6	159.85	1	3	2014	Dominant	Subdominant	Subdominant
123	60	14	-114.85	-128.4	188.45	60.05	1	3	2014	Subdominant	Dominant	Dominant
105	118	15	21.8	15.15	164.2	179.35	1	3	2014	Subdominant	Dominant	Dominant
118	105	15	-21.8	0.65	186	186.65	1	3	2014	Dominant	Subdominant	Subdominant
60	118	16	-15.95	-37.8	176.45	138.65	2	3	2014	Dom-Sub	Dom-Dom	Dominant
118	60	16	15.95	12.9	160.5	173.4	2	3	2014	Dom-Dom	Dom-Sub	Subdominant
105	123	17	-39.35	-74.3	179.9	105.6	2	3	2014	Sub-Sub	Sub-Dom	Dominant
123	105	17	39.35	20.8	140.55	161.35	2	3	2014	Sub-Dom	Sub-Sub	Subdominant
90	176	18	24.8	18.1	186.1	204.2	1	4	2014	Dominant	Subdominant	Subdominant
176	90	18	-24.8	-23.95	210.9	186.95	1	4	2014	Subdominant	Dominant	Dominant
59	90	19	9.85	39	171.45	210.45	2	4	2014	Dom-Sub	Dom-Dom	Dominant
90	59	19	-9.85	-9.5	181.3	171.8	2	4	2014	Dom-Dom	Dom-Sub	Subdominant
59	112	20	15.45	1.4	160.5	161.9	1	4	2014	Dominant	Subdominant	Subdominant
112	59	20	-15.45	-16	175.95	159.95	1	4	2014	Subdominant	Dominant	Dominant
48	145	21	15.75	29.3	157.75	187.05	1	5	2014	Subdominant	Dominant	Dominant
145	48	21	-15.75	-6.625	173.5	166.875	1	5	2014	Dominant	Subdominant	Subdominant
95	120	22	29.2	29.05	148.65	177.7	1	5	2014	Subdominant	Dominant	Dominant
120	95	22	-29.2	-48.3	177.85	129.55	1	5	2014	Dominant	Subdominant	Subdominant
48	95	23	1.4	10	171.85	181.85	2	5	2014	Sub-Dom	Sub-Sub	Subdominant
95	48	23	-1.4	0.45	173.25	173.7	2	5	2014	Sub-Sub	Sub-Dom	Dominant
120	145	24	26.4	17.25	158.5	175.75	2	5	2014	Dom-Sub	Dom-Dom	Dominant
145	120	24	-26.4	-7.85	184.9	177.05	2	5	2014	Dom-Dom	Dom-Sub	Subdominant
55	188	25	44.25	16.25	150.9	167.15	1	1	2015	Dominant	Subdominant	Subdominant
188	55	25	-44.25	-77.15	195.15	118	1	1	2015	Subdominant	Dominant	Dominant
115	68	26	18	7.8	170.3	178.1	1	1	2015	Subdominant	Dominant	Dominant
68	115	26	-18	1.05	188.3	189.35	1	1	2015	Dominant	Subdominant	Subdominant
55	68	27	-17	-1.6	191.35	189.75	2	1	2015	Dom-Sub	Dom-Dom	Dominant
68	55	27	17	11.1	174.35	185.45	2	1	2015	Dom-Dom	Dom-Sub	Subdominant
188	115	28	-29.65	5.4	197.6	203	2	1	2015	Sub-Sub	Sub-Dom	Dominant
115	188	28	29.65	11.9	167.95	179.85	2	1	2015	Sub-Dom	Sub-Sub	Subdominant
165	103	29	18.95	-6.6	150.3	143.7	1	2	2015	Dominant	Subdominant	Subdominant
103	165	29	-18.95	5.55	169.25	174.8	1	2	2015	Subdominant	Dominant	Dominant
96	45	30	5.65	10.6	140.4	151	1	2	2015	Dominant	Subdominant	Subdominant
45	96	30	-5.65	14.5	146.05	160.55	1	2	2015	Subdominant	Dominant	Dominant
165	96	31	-36.35	-16	182	166	2	2	2015	Dom-Sub	Dom-Dom	Dominant
103	45	32	-0.2	42.05	162.25	204.3	2	2	2015	Sub-Dom	Sub-Sub	Subdominant
45	103	32	0.2	-43.75	162.05	118.3	2	2	2015	Sub-Sub	Sub-Dom	Dominant
157	98	33	27.35	26.1	173.9	200	1	3	2015	Subdominant	Dominant	Dominant
98	157	33	-27.35	22.35	201.25	223.6	1	3	2015	Dominant	Subdominant	Subdominant
136	52	34	31	-6.55	127.1	120.55	1	3	2015	Dominant	Subdominant	Subdominant
52	136	34	-31	9.6	158.1	167.7	1	3	2015	Subdominant	Dominant	Dominant
157	52	35	-11.1	-87.7	161.1	73.4	2	3	2015	Sub-Sub	Sub-Dom	Dominant
52	157	35	11.1	-0.85	150	149.15	2	3	2015	Sub-Dom	Sub-Sub	Subdominant
136	98	36	8.9	-75.9	150.4	74.5	2	3	2015	Dom-Sub	Dom-Dom	Dominant
98	136	36	-8.9	24.6	159.3	183.9	2	3	2015	Dom-Dom	Dom-Sub	Subdominant
155	A120	37	-10.8	-41.75	170.6	128.85	1	1	2014	Dominant	Subdominant	Subdominant
A120	155	37	10.8	-60.8	159.8	99	1	1	2014	Subdominant	Dominant	Dominant
81.red	81.orange	38	38.25	-1.1	167.05	165.95	1	2	2013	Subdominant	Dominant	Dominant
81.orange	81.red	38	-38.25	-73.2	205.3	132.1	1	2	2013	Dominant	Subdominant	Subdominant
153.yellow	43.green	39	46.6	9.3	192.9	183.6	1	4	2013	Dominant	Subdominant	Subdominant
43.green	153.yellow	39	-46.6	-20.5	146.3	166.8	1	4	2013	Subdominant	Dominant	Dominant
