# Supplementary material for: Sperm competition risk drives rapid ejaculate adjustments mediated by seminal fluid
Source: eLife. 2017 Oct 31;6:e28811. doi: 10.7554/eLife.28811 (PMC5669631; doi:10.7554/eLife.28811)
Supplement: Figure 7—source data 1. — This Excel file contains the calculated difference in the proportion of eggs sired by a focal male in each male x male x female combination across seminal fluid treatments (either unmanipulated milt or recombined ejaculates). It also contains the calculated difference in relative sperm velocity between competing males in each male x male x female combination across seminal fluid treatments. [file elife-28811-fig7-data1.xlsx]

## Sheet: Sheet1
DIFFPFERT	VAPMALEAmilt	VAPMALEBmilt	diffVAPofmilt	VAPMALEASWAP	VAPMALEBSWAP	diffVAPofSWAP	DIFFVAPof	WEEK	YEAR	SSB
-0.0163043	139.3	159.6	20.3	199.2	177.9	-21.3	-41.6	2	2014	S			maleA	One male in each pair was assigned as "maleA", that males ID number is recorded here
0.291667	159.1	116.6	-42.5	165.5	154.5	-11	31.5	2	2014	D			maleB	One male in each pair was assigned as "maleB", that males ID number is recorded here
-0.467391	152.1	151.3	-0.8	152.8	161.2	8.4	9.2	2	2014	S			PFERTmaleB_milt	The proportion of offspring sired by "maleB" in the "milt" seminal fluid treatment
-0.166667	166	163.7	-2.3	169.4	164.2	-5.2	-2.9	2	2014	D			PFERTmaleB_SWAP	The proportion of offspring sired by "maleB" in the "SWAP" seminal fluid treatment
1	187.8	107.8	-80	87.7	149.6	61.9	141.9	3	2014	D			DIFFPFERT	The difference in the proportion of offspring sired by "maleB" between the "milt" and "SWAP" seminal fluid treatments
0.291667	186.5	165.9	-20.6	173.4	168.3	-5.1	15.5	3	2014	S			VAPMALEAmilt	The sperm velocity of "maleA" in the "milt" seminal fluid treatment. Measurements were performed after activating sperm in 50% ovarian fluid/water.
-0.0627706	140	158.1	18.1	159	130.6	-28.4	-46.5	3	2014	S			VAPMALEBmilt	The sperm velocity of "maleB" in the "milt" seminal fluid treatment. Measurements were performed after activating sperm in 50% ovarian fluid/water.
0.159963	145.3	145.1	-0.2	177.5	167.9	-9.6	-9.4	3	2014	D			diffVAPofmilt	The difference in sperm velocity between "maleB" and "maleA" in the "milt" seminal fluid treatment.
-0.146374	177.6	182.2	4.6	160.3	143.7	-16.6	-21.2	4	2014	S			VAPMALEASWAP	The sperm velocity of "maleA" in the "SWAP" seminal fluid treatment. Measurements were performed after activating sperm in 50% ovarian fluid/water.
0.47619	161.2	152.1	-9.1	164.4	165.6	1.2	10.3	4	2014	D			VAPMALEBSWAP	The sperm velocity of "maleB" in the "SWAP" seminal fluid treatment. Measurements were performed after activating sperm in 50% ovarian fluid/water.
0.212122	163.7	155.7	-8	179.8	151.3	-28.5	-20.5	1	2015	S			diffVAPofSWAP	The difference in sperm velocity between "maleB" and "maleA" in the "SWAP" seminal fluid treatment.
0.121212	166.8	162.8	-4	149.6	167.7	18.1	22.1	1	2015	D			DIFFVAPof	The difference in relative sperm velocity between the "milt" and "SWAP" seminal fluid treatments (i.e. diffVAPofmilt - diffVAPofSWAP)
-0.166667	183.3	152.9	-30.4	198.2	184.1	-14.1	16.3	1	2015	D			WEEK	Week that milt (semen) sample was collected during the spawning season
-0.0942029	133.1	169.95	36.85	188.9	157.7	-31.2	-68.05	1	2015	D			YEAR	Year that sample was collected
-0.104167	170.8	174.5	3.7	197.8	127.2	-70.6	-74.3	2	2015	S			SSB	Social status of "maleB" from each pair, either dominant or subdominant
0.367754	194	169.2	-24.8	137	168.8	31.8	56.6	2	2015	S
0.525	192.8	169.1	-23.7	145.7	188.6	42.9	66.6	2	2015	D
-0.208333	132.2	128.7	-3.5	144.9	157.2	12.3	15.8	3	2015	D
0.1875	143.1	114.1	-29	171.3	179.8	8.5	37.5	3	2015	S
0.979167	161.2	118.4	-42.8	101.5	157	55.5	98.3	3	2015	D
-0.416667	132.7	138.9	6.2	171.4	109.4	-62	-68.2	3	2015	S
