# Supplementary material for: Sperm competition risk drives rapid ejaculate adjustments mediated by seminal fluid
Source: eLife. 2017 Oct 31;6:e28811. doi: 10.7554/eLife.28811 (PMC5669631; doi:10.7554/eLife.28811)
Supplement: Table 4—source data 1. — This Excel file contains data on the proportion of eggs sired by each male and the social status of those males. The data is presented in two tabs, the first for the unmanipulated milt and the second for the recombined ejaculate seminal fluid treatments. [file elife-28811-table4-data1.xlsx]

## Sheet: FERT_SS_MILT
Female	femtrial	TRYAD	MaleID	FERT	PFERT	TOTAL	SS	SS.GROUP	WEEK	YEAR
R1	1	1	156	18	0.75	24	D	DS	2	2014		Female	Unique identifier for each female who's eggs were used for fertilisation trials and ovarian fluid was used as an activator for sperm velocity measurments
R1	1	1	156	15	0.652174	23	D	DS	2	2014		femtrial	Indicates which trial that females eggs were used in, e.g. 1st trial that used this females eggs, 2nd trial etc..
R1	1	1	102	6	0.25	24	S	SD	2	2014		TRYAD	Each unique male X male X female combination
R1	1	1	102	8	0.347826	23	S	SD	2	2014		MaleID	Unique Identification number for each male. Denotes the ID of the focal male
R1	2	2	44	9	0.375	24	D	DD	2	2014		FERT	Number of offspring sired by the focal male
R1	2	2	44	10	0.416667	24	D	DD	2	2014		PFERT	The proportion of offspring sired by the focal male
R1	2	2	84	15	0.625	24	S	SS	2	2014		TOTAL	The total number of offspring sampled from this trial
R1	2	2	84	14	0.583333	24	S	SS	2	2014		SS	Social status of male from each pair, either dominant or subdominant
F2	1	3	102	10	0.5	20	D	SD	2	2014		SS.GROUP	One of four social phenotypes determined by the social status of each male across both stages of the experiment. DD = Dominant in both stages, SS = Subdominant in both stages, DS = Dominant in stage 1 then Subdominant in stage 2, SD = Subdominant in stage 1 the dominant in stage 2.
F2	1	3	102	13	0.565217	23	D	SD	2	2014		WEEK	Week that milt (semen) sample was collected during the spawning season
F2	1	3	84	10	0.5	20	S	SS	2	2014		YEAR	Year that sample was collected
F2	1	3	84	10	0.434783	23	S	SS	2	2014
F2	2	4	44	2	0.0833333	24	D	DD	2	2014
F2	2	4	44	6	0.25	24	D	DD	2	2014
F2	2	4	156	22	0.916667	24	S	DS	2	2014
F2	2	4	156	18	0.75	24	S	DS	2	2014
F3	1	5	60	0	0	24	D	DS	3	2014
F3	1	5	60	0	0	24	D	DS	3	2014
F3	1	5	123	24	1	24	S	SD	3	2014
F3	1	5	123	24	1	24	S	SD	3	2014
F3	2	6	118	15	0.625	24	D	DD	3	2014
F3	2	6	118	14	0.583333	24	D	DD	3	2014
F3	2	6	105	9	0.375	24	S	SS	3	2014
F3	2	6	105	10	0.416667	24	S	SS	3	2014
F4	1	7	123	19	0.904762	21	D	SD	3	2014
F4	1	7	123	16	0.666667	24	D	SD	3	2014
F4	1	7	105	2	0.0952381	21	S	SS	3	2014
F4	1	7	105	8	0.333333	24	S	SS	3	2014
F5	1	8	118	8	0.470588	17	D	DD	3	2014
F5	1	8	118	9	0.391304	23	D	DD	3	2014
F5	1	8	60	9	0.529412	17	S	DS	3	2014
F5	1	8	60	14	0.608696	23	S	DS	3	2014
F6	1	9	90	10	0.47619	21	D	DD	4	2014
F6	1	9	90	12	0.545455	22	D	DD	4	2014
F6	1	9	176	11	0.52381	21	S	SS	4	2014
F6	1	9	176	10	0.454545	22	S	SS	4	2014
F7	1	10	59	7	0.333333	21	D	DS	4	2014
F7	1	10	59	8	0.333333	24	D	DS	4	2014
F7	1	10	112	14	0.666667	21	S	SD	4	2014
F7	1	10	112	16	0.666667	24	S	SD	4	2014
F8	1	11	90	16	0.727273	22	D	DD	4	2014
F8	1	11	90	18	0.75	24	D	DD	4	2014
F8	1	11	59	6	0.272727	22	S	DS	4	2014
F8	1	11	59	6	0.25	24	S	DS	4	2014
XX1	1	12	68	13	0.541667	24	D	DD	1	2015
XX1	1	12	115	11	0.458333	24	S	SD	1	2015
XX2	1	13	55	5	0.208333	24	D	DS	1	2015
XX2	1	13	55	5	0.208333	24	D	DS	1	2015
XX2	1	13	188	19	0.791667	24	S	SS	1	2015
XX2	1	13	188	19	0.791667	24	S	SS	1	2015
XX5	1	14	115	4	0.166667	24	D	SD	1	2015
XX5	1	14	115	9	0.375	24	D	SD	1	2015
XX5	1	14	188	20	0.833333	24	S	SS	1	2015
XX5	1	14	188	15	0.625	24	S	SS	1	2015
XX6	1	15	68	12	0.5	24	D	DD	1	2015
XX6	1	15	68	12	0.521739	23	D	DD	1	2015
XX6	1	15	55	12	0.5	24	S	DS	1	2015
XX6	1	15	55	11	0.478261	23	S	DS	1	2015
XX10	1	16	96	19	0.791667	24	D	DD	2	2015
XX10	1	16	96	16	0.666667	24	D	DD	2	2015
XX10	1	16	45	5	0.208333	24	S	SS	2	2015
XX10	1	16	45	8	0.333333	24	S	SS	2	2015
XX11	1	17	165	14	0.583333	24	D	DS	2	2015
XX11	1	17	165	15	0.652174	23	D	DS	2	2015
XX11	1	17	103	10	0.416667	24	S	SD	2	2015
XX11	1	17	103	8	0.347826	23	S	SD	2	2015
XX12	1	18	103	7	0.291667	24	D	SD	2	2015
XX12	1	18	103	7	0.291667	24	D	SD	2	2015
XX12	1	18	45	17	0.708333	24	S	SS	2	2015
XX12	1	18	45	17	0.708333	24	S	SS	2	2015
XX17	1	19	136	13	0.541667	24	D	DS	3	2015
XX17	1	19	136	10	0.416667	24	D	DS	3	2015
XX17	1	19	52	11	0.458333	24	S	SD	3	2015
XX17	1	19	52	14	0.583333	24	S	SD	3	2015
XX17	2	20	98	16	0.666667	24	D	DD	3	2015
XX17	2	20	98	24	1	24	D	DD	3	2015
XX17	2	20	157	8	0.333333	24	S	SS	3	2015
XX17	2	20	157	0	0	24	S	SS	3	2015
XX18	1	21	52	0	0	24	D	SD	3	2015
XX18	1	21	52	0	0	24	D	SD	3	2015
XX18	1	21	157	24	1	24	S	SS	3	2015
XX18	1	21	157	24	1	24	S	SS	3	2015
XX18	2	22	98	14	0.583333	24	D	DD	3	2015
XX18	2	22	136	10	0.416667	24	S	DS	3	2015

## Sheet: FERT_SS_SWAP
Female	femtrial	TRYAD	maleID	FERT	PFERT	TOTAL	SS	SS.SF	WEEK	YEAR
R1	3	1	156	15	0.652174	23	D	S	2	2014		Female	Unique identifier for each female who's eggs were used for fertilisation trials and ovarian fluid was used as an activator for sperm velocity measurments
R1	3	1	156	18	0.782609	23	D	S	2	2014		femtrial	Indicates which trial that females eggs were used in, e.g. 1st trial that used this females eggs, 2nd trial etc..
R1	3	1	102	15	0.347826	23	S	D	2	2014		TRYAD	Each unique male X male X female combination
R1	3	1	102	18	0.217391	23	S	D	2	2014		maleID	Unique Identification number for each male. Denotes the ID of the focal male
R1	4	2	44	20	0.833333	24	D	S	2	2014		FERT	Number of offspring sired by the focal male
R1	4	2	44	13	0.541667	24	D	S	2	2014		PFERT	The proportion of offspring sired by the focal male
R1	4	2	84	20	0.166667	24	S	D	2	2014		TOTAL	The total number of offspring sampled from this trial
R1	4	2	84	13	0.458333	24	S	D	2	2014		SS	Social status of male's sperm (focal male) , either dominant or subdominant
F2	3	3	102	24	1	24	D	S	2	2014		SS.SF	Social status of male's seminal fluid (rival male), either dominant or subdominant
F2	3	3	102	24	1	24	D	S	2	2014		WEEK	Week that milt (semen) sample was collected during the spawning season
F2	3	3	84	24	0	24	S	D	2	2014		YEAR	Year that sample was collected
F2	3	3	84	24	0	24	S	D	2	2014
F2	4	4	156	24	1	24	S	D	2	2014
F2	4	4	156	24	1	24	S	D	2	2014
F2	4	4	44	24	0	24	D	S	2	2014
F2	4	4	44	24	0	24	D	S	2	2014
F3	3	5	60	23	1	23	D	S	3	2014
F3	3	5	60	23	1	23	D	S	3	2014
F3	3	5	123	23	0	23	S	D	3	2014
F3	3	5	123	23	0	23	S	D	3	2014
F3	4	6	105	20	0.833333	24	S	D	3	2014
F3	4	6	105	13	0.541667	24	S	D	3	2014
F3	4	6	118	20	0.166667	24	D	S	3	2014
F3	4	6	118	13	0.458333	24	D	S	3	2014
F4	2	7	123	20	0.833333	24	D	S	3	2014
F4	2	7	123	19	0.863636	22	D	S	3	2014
F4	2	7	105	20	0.166667	24	S	D	3	2014
F4	2	7	105	19	0.136364	22	S	D	3	2014
F5	2	8	118	13	0.590909	22	D	S	3	2014
F5	2	8	118	11	0.52381	21	D	S	3	2014
F5	2	8	60	13	0.409091	22	S	D	3	2014
F5	2	8	60	11	0.47619	21	S	D	3	2014
F6	2	9	90	13	0.541667	24	D	S	4	2014
F6	2	9	90	17	0.772727	22	D	S	4	2014
F6	2	9	176	13	0.458333	24	S	D	4	2014
F6	2	9	176	17	0.227273	22	S	D	4	2014
F7	2	10	59	15	0.714286	21	D	S	4	2014
F7	2	10	59	19	0.904762	21	D	S	4	2014
F7	2	10	112	15	0.285714	21	S	D	4	2014
F7	2	10	112	19	0.0952381	21	S	D	4	2014
XX1	2	11	115	18	0.75	24	S	D	1	2015
XX1	2	11	115	13	0.590909	22	S	D	1	2015
XX1	2	11	68	18	0.25	24	D	S	1	2015
XX1	2	11	68	13	0.409091	22	D	S	1	2015
XX2	2	12	188	18	0.75	24	S	D	1	2015
XX2	2	12	188	13	0.590909	22	S	D	1	2015
XX2	2	12	55	18	0.25	24	D	S	1	2015
XX2	2	12	55	13	0.409091	22	D	S	1	2015
XX5	2	13	188	19	0.791667	24	S	D	1	2015
XX5	2	13	188	24	1	24	S	D	1	2015
XX5	2	13	115	19	0.208333	24	D	S	1	2015
XX5	2	13	115	24	0	24	D	S	1	2015
XX6	2	14	55	13	0.541667	24	S	D	1	2015
XX6	2	14	55	15	0.625	24	S	D	1	2015
XX6	2	14	68	13	0.458333	24	D	S	1	2015
XX6	2	14	68	15	0.375	24	D	S	1	2015
XX10	2	15	96	21	0.875	24	D	S	2	2015
XX10	2	15	96	19	0.791667	24	D	S	2	2015
XX10	2	15	45	21	0.125	24	S	D	2	2015
XX10	2	15	45	19	0.208333	24	S	D	2	2015
XX11	2	16	103	17	0.708333	24	S	D	2	2015
XX11	2	16	103	19	0.791667	24	S	D	2	2015
XX11	2	16	165	17	0.291667	24	D	S	2	2015
XX11	2	16	165	19	0.208333	24	D	S	2	2015
XX12	2	17	103	12	0.8	15	D	S	2	2015
XX12	2	17	103	20	0.833333	24	D	S	2	2015
XX12	2	17	45	12	0.2	15	S	D	2	2015
XX12	2	17	45	20	0.166667	24	S	D	2	2015
XX17	3	18	52	17	0.708333	24	S	D	3	2015
XX17	3	18	52	18	0.75	24	S	D	3	2015
XX17	3	18	136	17	0.291667	24	D	S	3	2015
XX17	3	18	136	18	0.25	24	D	S	3	2015
XX17	4	19	98	14	0.583333	24	D	S	3	2015
XX17	4	19	98	17	0.708333	24	D	S	3	2015
XX17	4	19	157	14	0.416667	24	S	D	3	2015
XX17	4	19	157	17	0.291667	24	S	D	3	2015
XX18	3	20	52	23	1	23	D	S	3	2015
XX18	3	20	52	23	0.958333	24	D	S	3	2015
XX18	3	20	157	23	0	23	S	D	3	2015
XX18	3	20	157	23	0.0416667	24	S	D	3	2015
XX18	4	21	98	24	1	24	D	S	3	2015
XX18	4	21	98	24	1	24	D	S	3	2015
XX18	4	21	136	24	0	24	S	D	3	2015
XX18	4	21	136	24	0	24	S	D	3	2015
