# Supplementary material for: Sperm competition risk drives rapid ejaculate adjustments mediated by seminal fluid
Source: eLife. 2017 Oct 31;6:e28811. doi: 10.7554/eLife.28811 (PMC5669631; doi:10.7554/eLife.28811)
Supplement: Table 4—source data 2. — This Excel file contains data on the diffence in the number of eggs sired between males in each sperm competition trial and the relative sperm velocity of those males. The data is presented in two tabs, the first for the unmanipulated milt and the second for the recombined ejaculate seminal fluid treatments. [file elife-28811-table4-data2.xlsx]

## Sheet: FERT_REL_VAP_MILT
Female	femtrial	TRYAD	maleA	maleB	FERTmaleA	FERTmaleB	diffFERTmaleA	TOTALfert	PFERTmaleA	ExpType	VAPmaleAof	VAPmaleBof	diffVAPof	VAPmaleAwater	VAPmaleBwater	diffVAPwater	WEEK	YEAR
R1	1	1	156	102	18	6	12	24	0.75	milt	139.3	159.6	-20.3	190.1	162	28.1	2	2014		Female	Unique identifier for each female who's eggs were used for fertilisation trials and ovarian fluid was used as an activator for sperm velocity measurments
R1	1	1	156	102	15	8	7	23	0.652174	milt	139.3	159.6	-20.3	190.1	162	28.1	2	2014		femtrial	Indicates which trial that females eggs were used in, e.g. 1st trial that used this females eggs, 2nd trial etc..
R1	2	2	84	44	15	9	6	24	0.625	milt	159.1	116.6	42.5	188.9	131.9	57	2	2014		TRYAD	Each unique male X male X female combination
R1	2	2	84	44	14	10	4	24	0.583333	milt	159.1	116.6	42.5	188.9	131.9	57	2	2014		maleA	One male in each pair was assigned as "maleA", that males ID number is recorded here
F2	1	3	102	84	10	10	0	20	0.5	milt	152.1	151.3	0.8	179.7	180.9	-1.2	2	2014		maleB	One male in each pair was assigned as "maleB", that males ID number is recorded here
F2	1	3	102	84	13	10	3	23	0.565217	milt	152.1	151.3	0.8	179.7	180.9	-1.2	2	2014		FERTmaleA	The number of offspring sired by "maleA" in each trial
F2	2	4	156	44	22	2	20	24	0.916667	milt	166	163.7	2.3	178.5	169.3	9.2	2	2014		FERTmaleB	The number of offspring sired by "maleB" in each trial
F2	2	4	156	44	18	6	12	24	0.75	milt	166	163.7	2.3	178.5	169.3	9.2	2	2014		DiffFERTmaleA	The difference in number of offspring sired between maleA and maleB
F3	1	5	123	60	24	0	24	24	1	milt	187.8	107.8	80	158	89.2	68.8	3	2014		TOTALfert	The total number of offspring sampled from this trial
F3	1	5	123	60	24	0	24	24	1	milt	187.8	107.8	80	158	89.2	68.8	3	2014		PFERTmaleA	The proportion of offspring sired by "maleA"
F3	2	6	118	105	15	9	6	24	0.625	milt	186.5	165.9	20.6	168.6	166.9	1.7	3	2014		ExpType	The seminal fluid treatment used for this trial. Either "milt" denoting that unmanipulated milt was used or "SWAP" denoting that sperm were incubated in their rival's seminal fluid.
F3	2	6	118	105	14	10	4	24	0.583333	milt	186.5	165.9	20.6	168.6	166.9	1.7	3	2014		VAPmaleAof	Sperm velocity measurement for "maleA". Measurement were performed after activating sperm in 50% ovirian fluid/water.
F4	1	7	123	105	19	2	17	21	0.904762	milt	140	158.1	-18.1	182.7	154	28.7	3	2014		VAPmaleBof	Sperm velocity measurement for "maleB". Measurement were performed after activating sperm in 50% ovirian fluid/water.
F4	1	7	123	105	16	8	8	24	0.666667	milt	140	158.1	-18.1	182.7	154	28.7	3	2014		DiffVAPof	The difference in sperm velocity between maleA and maleB (for measurements activated in 50% ovarian fluid/water).
F5	1	8	60	118	9	8	1	17	0.529412	milt	145.3	145.1	0.2	170.9	180.5	-9.6	3	2014		VAPmaleAwater	Sperm velocity measurement for "maleA". Measurement were performed after activating sperm in water.
F5	1	8	60	118	14	9	5	23	0.608696	milt	145.3	145.1	0.2	170.9	180.5	-9.6	3	2014		VAPmaleBwater	Sperm velocity measurement for "maleB". Measurement were performed after activating sperm in water.
F6	1	9	90	176	10	11	-1	21	0.47619	milt	177.6	182.2	-4.6	200.5	200.6	-0.1	4	2014		DiffVAPwater	The difference in sperm velocity between maleA and maleB (for measurements activated in water).
F6	1	9	90	176	12	10	2	22	0.545455	milt	177.6	182.2	-4.6	200.5	200.6	-0.1	4	2014		WEEK	Week that milt (semen) sample was collected during the spawning season
F7	1	10	112	59	14	7	7	21	0.666667	milt	161.2	152.1	9.1	192.1	179.4	12.7	4	2014		YEAR	Year that sample was collected
F7	1	10	112	59	16	8	8	24	0.666667	milt	161.2	152.1	9.1	192.1	179.4	12.7	4	2014
F8	1	11	90	59	16	6	10	22	0.727273	milt	172.1	154.6	17.5	182.4	181.8	0.6	4	2014
F8	1	11	90	59	18	6	12	24	0.75	milt	172.1	154.6	17.5	182.4	181.8	0.6	4	2014
XX1	1	12	68	115	13	11	2	24	0.541667	milt	163.7	155.7	8	162.9	156.3	6.6	1	2015
XX2	1	13	188	55	19	5	14	24	0.791667	milt	166.8	162.8	4	167.6	144.2	23.4	1	2015
XX2	1	13	188	55	19	5	14	24	0.791667	milt	166.8	162.8	4	167.6	144.2	23.4	1	2015
XX5	1	14	188	115	20	4	16	24	0.833333	milt	183.3	152.9	30.4	185.9	156.3	29.6	1	2015
XX5	1	14	188	115	15	9	6	24	0.625	milt	183.3	152.9	30.4	185.9	156.3	29.6	1	2015
XX6	1	15	55	68	12	12	0	24	0.5	milt	133.1	169.95	-36.85	189.8	163.5	26.3	1	2015
XX6	1	15	55	68	11	12	-1	23	0.478261	milt	133.1	169.95	-36.85	189.8	163.5	26.3	1	2015
XX10	1	16	96	45	19	5	14	24	0.791667	milt	170.8	174.5	-3.7	161.5	137.8	23.7	2	2015
XX10	1	16	96	45	16	8	8	24	0.666667	milt	170.8	174.5	-3.7	161.5	137.8	23.7	2	2015
XX11	1	17	165	103	14	10	4	24	0.583333	milt	194	169.2	24.8	148.1	173.1	-25	2	2015
XX11	1	17	165	103	15	8	7	23	0.652174	milt	194	169.2	24.8	148.1	173.1	-25	2	2015
XX12	1	18	45	103	17	7	10	24	0.708333	milt	192.8	169.1	23.7	179.9	184.7	-4.8	2	2015
XX12	1	18	45	103	17	7	10	24	0.708333	milt	192.8	169.1	23.7	179.9	184.7	-4.8	2	2015
XX17	1	19	52	136	11	13	-2	24	0.458333	milt	132.2	128.7	3.5	130.6	130.5	0.1	3	2015
XX17	1	19	52	136	14	10	4	24	0.583333	milt	132.2	128.7	3.5	130.6	130.5	0.1	3	2015
XX17	2	20	98	157	16	8	8	24	0.666667	milt	143.1	114.1	29	166.7	152.3	14.4	3	2015
XX17	2	20	98	157	24	0	24	24	1	milt	143.1	114.1	29	166.7	152.3	14.4	3	2015
XX18	1	21	157	52	24	0	24	24	1	milt	161.2	118.4	42.8	167.8	79.6	88.2	3	2015
XX18	1	21	157	52	24	0	24	24	1	milt	161.2	118.4	42.8	167.8	79.6	88.2	3	2015
XX18	2	22	98	136	14	10	4	24	0.583333	milt	132.7	138.9	-6.2	152	145	7	3	2015

## Sheet: FERT_REL_VAP_SWAP
Female	femtrial	TRYAD	maleA	maleB	FERTmaleA	FERTmaleB	DiffFERTmaleA	TOTALfert	PFERTmaleA	ExpType	VAPmaleAof	VAPmaleBof	diffVAPof	VAPmaleAwater	VAPmaleBwater	diffVAPwater	WEEK	YEAR
R1	3	1	156	102	15	8	7	23	0.652174	SWAP	199.2	177.9	21.3	209.7	171	38.7	2	2014		Female	Unique identifier for each female who's eggs were used for fertilisation trials and ovarian fluid was used as an activator for sperm velocity measurments
R1	3	1	156	102	18	5	13	23	0.782609	SWAP	199.2	177.9	21.3	209.7	171	38.7	2	2014		femtrial	Indicates which trial that females eggs were used in, e.g. 1st trial that used this females eggs, 2nd trial etc..
R1	4	2	44	84	20	4	16	24	0.833333	SWAP	154.5	165.5	-11	178.3	151.5	26.8	2	2014		TRYAD	Each unique male X male X female combination
R1	4	2	44	84	13	11	2	24	0.541667	SWAP	154.5	165.5	-11	178.3	151.5	26.8	2	2014		maleA	One male in each pair was assigned as "maleA", that males ID number is recorded here
F2	3	3	102	84	24	0	24	24	1	SWAP	152.8	161.2	-8.4	199	197	2	2	2014		maleB	One male in each pair was assigned as "maleB", that males ID number is recorded here
F2	3	3	102	84	24	0	24	24	1	SWAP	152.8	161.2	-8.4	199	197	2	2	2014		FERTmaleA	The number of offspring sired by "maleA" in each trial
F2	4	4	156	44	24	0	24	24	1	SWAP	169.4	164.2	5.2	191.5	147.5	44	2	2014		FERTmaleB	The number of offspring sired by "maleB" in each trial
F2	4	4	156	44	24	0	24	24	1	SWAP	169.4	164.2	5.2	191.5	147.5	44	2	2014		DiffFERTmaleA	The difference in number of offspring sired between maleA and maleB
F3	3	5	60	123	23	0	23	23	1	SWAP	149.6	87.7	61.9	159.9	60.1	99.8	3	2014		TOTALfert	The total number of offspring sampled from this trial
F3	3	5	60	123	23	0	23	23	1	SWAP	149.6	87.7	61.9	159.9	60.1	99.8	3	2014		PFERTmaleA	The proportion of offspring sired by "maleA"
F3	4	6	105	118	20	4	16	24	0.833333	SWAP	168.3	173.4	-5.1	179.4	186.7	-7.3	3	2014		ExpType	The seminal fluid treatment used for this trial. Either "milt" denoting that unmanipulated milt was used or "SWAP" denoting that sperm were incubated in their rival's seminal fluid.
F3	4	6	105	118	13	11	2	24	0.541667	SWAP	168.3	173.4	-5.1	179.4	186.7	-7.3	3	2014		VAPmaleAof	Sperm velocity measurement for "maleA". Measurement were performed after activating sperm in 50% ovirian fluid/water.
F4	2	7	123	105	20	4	16	24	0.833333	SWAP	159	130.6	28.4	161.4	105.6	55.8	3	2014		VAPmaleBof	Sperm velocity measurement for "maleB". Measurement were performed after activating sperm in 50% ovirian fluid/water.
F4	2	7	123	105	19	3	16	22	0.863636	SWAP	159	130.6	28.4	161.4	105.6	55.8	3	2014		DiffVAPof	The difference in sperm velocity between maleA and maleB (for measurements activated in 50% ovarian fluid/water).
F5	2	8	118	60	13	9	4	22	0.590909	SWAP	167.9	177.5	-9.6	173.4	138.7	34.7	3	2014		VAPmaleAwater	Sperm velocity measurement for "maleA". Measurement were performed after activating sperm in water.
F5	2	8	118	60	11	10	1	21	0.52381	SWAP	167.9	177.5	-9.6	173.4	138.7	34.7	3	2014		VAPmaleBwater	Sperm velocity measurement for "maleB". Measurement were performed after activating sperm in water.
F6	2	9	90	176	13	11	2	24	0.541667	SWAP	160.3	143.7	16.6	204.7	186.6	18.1	4	2014		DiffVAPwater	The difference in sperm velocity between maleA and maleB (for measurements activated in water).
F6	2	9	90	176	17	5	12	22	0.772727	SWAP	160.3	143.7	16.6	204.7	186.6	18.1	4	2014		WEEK	Week that milt (semen) sample was collected during the spawning season
F7	2	10	59	112	15	6	9	21	0.714286	SWAP	165.6	164.4	1.2	161.1	160	1.1	4	2014		YEAR	Year that sample was collected
F7	2	10	59	112	19	2	17	21	0.904762	SWAP	165.6	164.4	1.2	161.1	160	1.1	4	2014
XX1	2	11	115	68	18	6	12	24	0.75	SWAP	151.3	179.8	-28.5	178.1	189.4	-11.3	1	2015
XX1	2	11	115	68	13	9	4	22	0.590909	SWAP	151.3	179.8	-28.5	178.1	189.4	-11.3	1	2015
XX2	2	12	188	55	18	6	12	24	0.75	SWAP	149.6	167.7	-18.1	118	167.5	-49.5	1	2015
XX2	2	12	188	55	13	9	4	22	0.590909	SWAP	149.6	167.7	-18.1	118	167.5	-49.5	1	2015
XX5	2	13	188	115	19	5	14	24	0.791667	SWAP	198.2	184.1	14.1	203	179.9	23.1	1	2015
XX5	2	13	188	115	24	0	24	24	1	SWAP	198.2	184.1	14.1	203	179.9	23.1	1	2015
XX6	2	14	55	68	13	11	2	24	0.541667	SWAP	188.9	157.7	31.2	189.8	185.5	4.3	1	2015
XX6	2	14	55	68	15	9	6	24	0.625	SWAP	188.9	157.7	31.2	189.8	185.5	4.3	1	2015
XX10	2	15	96	45	21	3	18	24	0.875	SWAP	197.8	127.2	70.6	151	160.5	-9.5	2	2015
XX10	2	15	96	45	19	5	14	24	0.791667	SWAP	197.8	127.2	70.6	151	160.5	-9.5	2	2015
XX11	2	16	103	165	17	7	10	24	0.708333	SWAP	168.8	137	31.8	174.8	143.7	31.1	2	2015
XX11	2	16	103	165	19	5	14	24	0.791667	SWAP	168.8	137	31.8	174.8	143.7	31.1	2	2015
XX12	2	17	103	45	12	3	9	15	0.8	SWAP	188.6	145.7	42.9	204.3	118.3	86	2	2015
XX12	2	17	103	45	20	4	16	24	0.833333	SWAP	188.6	145.7	42.9	204.3	118.3	86	2	2015
XX17	3	18	52	136	17	7	10	24	0.708333	SWAP	144.9	157.2	-12.3	120.6	167.7	-47.1	3	2015
XX17	3	18	52	136	18	6	12	24	0.75	SWAP	144.9	157.2	-12.3	120.6	167.7	-47.1	3	2015
XX17	4	19	98	157	14	10	4	24	0.583333	SWAP	171.3	179.8	-8.5	223.6	200	23.6	3	2015
XX17	4	19	98	157	17	7	10	24	0.708333	SWAP	171.3	179.8	-8.5	223.6	200	23.6	3	2015
XX18	3	20	52	157	23	0	23	23	1	SWAP	157	101.5	55.5	149.5	73.4	76.1	3	2015
XX18	3	20	52	157	23	1	22	24	0.958333	SWAP	157	101.5	55.5	149.5	73.4	76.1	3	2015
XX18	4	21	98	136	24	0	24	24	1	SWAP	171.4	109.4	62	183.9	74.5	109.4	3	2015
XX18	4	21	98	136	24	0	24	24	1	SWAP	171.4	109.4	62	183.9	74.5	109.4	3	2015
